# Supplementary material for: Motor Synergies Measurement Reveals the Relevant Role of Variability in Reward-Based Learning
Source: Sensors (Basel). 2021 Sep 27;21(19):6448. doi: 10.3390/s21196448 (PMC8513037; doi:10.3390/s21196448)
Supplement: Supplementary file 1 [file sensors-21-06448-s001.zip]

Archive with 1 entries (1 files):
- sensors-1353230-supplementary.xlsx
