# Supplementary material for: Motor Synergies Measurement Reveals the Relevant Role of Variability in Reward-Based Learning
Source: Sensors (Basel). 2021 Sep 27;21(19):6448. doi: 10.3390/s21196448 (PMC8513037; doi:10.3390/s21196448)
Supplement: Supplementary file 1 [file sensors-21-06448-s001.zip › sensors-1353230-supplementary.xlsx]

## Sheet: Hoja1
Subject code	Tercil according to HRPRE	DFA_Groups	GV/BV_Groups	FM_PRE	FM_POST1	FM_RETEST1	FM_RETEST2	FM_RETEST3	HR_PRE	HR_POST	HR_RETEST1	HR_RETEST2	HR_RETEST3	LRPOST	LRRET1	LRRET2	LRRET3	GV_PRE	GV_POST	GV_RETEST1	GV_RETEST2	GV_RETEST3	BV_PRE	BV_POST	BV_RETEST1	BV_RETEST2	BV_RETEST3	GV/BV_PRE	GV/BV_POST	GV/BV_RETEST1	GV/BV_RETEST2	GV/BV_RETEST3	DFA_PRE	DFA_POST	DFA_RETEST1	DFA_RETEST2	DFA_RETEST3
S24	3	1	1	41.0655	24.686	33.7593	27.0284	31.368	9	11	20.6897	9	19	0.222222	1.29885	0	1.11111	7.98174	6.85804	14.0643	7.57092	9.15449	8.10146	5.60155	3.51909	4.46786	4.3651	0.985223	1.22431	3.99658	1.69453	2.0972	0.482968	0.873746	0.708723	0.975804	0.716006
S25	1	1	1	37.2796	16.8909	20.9057	17.6464	18.0415	47.9167	56.25	73.9583	66.6667	65.625	0.173913	0.543478	0.391304	0.369565	6.56271	2.79576	1.86801	3.70615	2.42349	3.02493	0.908968	0.777873	1.48591	1.27657	2.16954	3.07575	2.40144	2.49419	1.89844	0.751176	0.75392	0.965266	0.388601	1.11915
S30	1	1	1	25.6436	14.6536	15.1735	19.8917	26.5625	29	40	49	62	64	0.37931	0.689655	1.13793	1.2069	4.08872	2.05547	2.26653	2.58526	4.79812	2.57715	1.40881	1.00324	1.50661	1.18181	1.58653	1.45902	2.25921	1.71595	4.05999	0.543121	0.601267	0.494015	0.677684	0.816206
S33	3	1	1	28.4954	18.4099	17.0174	19.5411	19.3454	13	13	33	25	41	0	1.53846	0.923077	2.15385	7.43298	3.59352	3.02295	2.6973	2.81008	7.73679	1.60645	1.06657	1.29212	1.45298	0.960731	2.23693	2.83427	2.0875	1.93401	0.575616	0.899007	0.697371	0.870073	0.769065
S52	2	1	1	34.2394	21.7625	26.3606	25.6085	27.5616	27	39	34	23	4	0.444444	0.259259	-0.148148	-0.851852	5.78112	3.23761	3.60781	3.71972	5.47458	3.77483	1.38546	1.55297	2.2927	3.10976	1.53149	2.33685	2.32317	1.62242	1.76045	0.612439	0.73145	0.77375	0.73688	0.986108
S53	2	1	1	25.9654	24.4348	26.3745	25.0597	22.4827	23	16	17	16	29	-0.304348	-0.26087	-0.304348	0.26087	4.28304	4.94432	6.40551	5.06439	4.83335	3.38103	2.67576	4.56448	3.01176	3.09786	1.26678	1.84782	1.40334	1.68154	1.56022	0.675069	0.777607	0.485419	0.914418	0.480201
S54	1	1	1	12.9991	16.587	18.2471	22.0818	21.7912	43	77	58	54	83	0.790698	0.348837	0.255814	0.930233	1.20546	1.74631	1.64662	2.85239	2.52659	0.935478	0.785746	0.743641	0.905804	0.602482	1.2886	2.22248	2.21427	3.14902	4.19364	0.681138	0.616561	0.776992	0.692728	0.817983
S55	3	1	1	30.3567	21.5936	24.148	27.486	25.539	13	27	13	12	11	1.07692	0	-0.0769231	-0.153846	6.66405	4.77685	4.70241	5.60272	4.6211	5.46293	3.29163	3.29979	4.18429	3.3732	1.21987	1.45121	1.42506	1.33899	1.36995	0.351229	0.792068	0.801336	0.652832	0.573971
S62	1	1	1	34.0151	37.5727	38.6932	30.5681	28.2927	48	14	19	34	4	-0.708333	-0.604167	-0.291667	-0.916667	7.34266	7.67864	9.4596	10.7409	7.67302	2.07838	4.0488	4.36529	2.25172	4.67343	3.53287	1.89652	2.167	4.7701	1.64184	0.850803	0.889428	1.42899	0.857739	0.595687
S65	2	1	1	25.0994	16.0198	18.7857	19.025	20.4998	15	20	38	42	24	0.333333	1.53333	1.8	0.6	3.62136	2.54244	2.92999	2.82102	4.06282	3.01031	1.17857	1.12264	1.30519	2.30903	1.20299	2.15723	2.60991	2.16139	1.75954	0.519649	0.710024	0.800227	0.874537	0.89166
S05	1	2	1	12.1985	9.88139	11.5495	18.4714	18.0694	44	64	71	61.9565	51.6129	0.454545	0.613636	0.408103	0.173021	1.89133	1.18642	1.45679	2.2228	1.68273	0.892337	0.336866	0.866648	0.877804	0.767898	2.11952	3.52193	1.68094	2.53223	2.19134	0.996739	0.564628	1.17156	0.743908	0.474779
S09	1	2	1	13.4702	6.89941	7.27197	9.07071	9.79651	43	57	71	65	75	0.325581	0.651163	0.511628	0.744186	1.87235	1.38552	1.14833	1.53087	0.8448	0.871114	0.332469	0.262889	0.691767	0.370413	2.14937	4.16738	4.36813	2.21299	2.2807	1.08727	1.33986	0.872793	0.56446	0.679087
S27	1	2	1	27.461	19.1853	19.9137	16.9325	14.1259	34	34	40	48	53	0	0.176471	0.411765	0.558824	5.17941	2.22056	3.13367	2.16035	1.79346	2.88272	1.23159	1.71785	1.09635	0.561882	1.79671	1.803	1.82418	1.97049	3.19188	0.809767	0.608892	0.53961	0.65071	0.773074
S35	3	2	1	32.0722	15.3383	21.1944	25.5541	32.928	11	21	13	17	24	0.909091	0.181818	0.545455	1.18182	4.05297	2.0045	4.25944	4.64207	4.4385	4.57355	0.949427	2.91745	3.08832	3.79667	0.886175	2.11128	1.45999	1.50311	1.16905	0.902353	0.718009	1.07236	0.709284	0.850629
S43	2	2	1	20.1198	15.1062	20.3152	25.4338	24.472	22.9167	25	34.375	16.6667	34.375	0.0909091	0.5	-0.272727	0.5	3.83707	1.58813	2.22531	3.3927	2.69796	2.71678	1.26564	1.24233	2.68425	1.66981	1.41236	1.25481	1.79123	1.26393	1.61573	1.19768	0.707322	0.668926	0.674803	0.583375
S45	1	2	1	36.3122	33.6539	41.5083	41.2655	56.8824	41.6667	28.125	14.5833	22.9167	28.0899	-0.325	-0.65	-0.45	-0.325843	4.05753	5.88467	6.28123	3.00399	4.82847	3.05366	3.46118	4.33354	4.29339	6.11238	1.32875	1.70019	1.44945	0.699677	0.789949	1.18991	0.958637	0.92066	0.513809	0.633304
S48	3	2	1	35.1508	43.9617	46.7478	50.9206	60.5229	7	47	42	40.625	70	5.71429	5	4.80357	9	6.36898	7.69189	7.15062	10.6849	5.54107	7.79063	2.81897	2.84515	3.7395	2.43454	0.817518	2.72862	2.51327	2.85731	2.27603	0.676479	0.635797	0.958648	0.302006	0.469853
S50	2	2	1	13.3178	15.043	13.8014	15.2881	20.511	24	16	18	34	17	-0.333333	-0.25	0.416667	-0.291667	2.00528	1.90091	1.53606	1.42837	5.07436	1.29931	1.70803	1.6372	1.14855	2.36547	1.54334	1.11293	0.938224	1.24363	2.14518	0.925031	0.515344	0.312755	1.0073	0.919026
S51	2	2	1	18.358	20.0265	22.2892	22.1715	22.1712	21	20	8	44	44	-0.047619	-0.619048	1.09524	1.09524	3.67348	3.9096	3.38916	3.73941	2.79281	2.60743	3.40002	4.02085	1.73609	1.82306	1.40885	1.14988	0.842897	2.15392	1.53194	0.875295	1.0465	0.72961	0.611688	0.544119
S58	2	2	1	27.2013	23.0732	26.5627	21.2624	19.4089	28	16	22	22	16	-0.428571	-0.214286	-0.214286	-0.428571	5.5616	3.70463	4.39759	3.66699	3.13185	3.14306	3.65656	3.00357	2.60839	1.60568	1.76948	1.01315	1.46412	1.40584	1.95048	0.856478	0.796675	0.929978	0.720863	0.629692
S63	3	2	1	20.2963	26.1111	24.54	31.8934	37.1993	14	24	24	34	50	0.714286	0.714286	1.42857	2.57143	2.88361	5.76943	4.38138	4.61664	6.97958	2.01352	2.21024	1.73118	1.7823	2.1761	1.43213	2.61031	2.53087	2.59027	3.20738	0.819892	1.02003	1.42418	0.541284	0.590893
S64	3	2	1	23.6363	18.3897	17.9362	27.0531	28.9318	10	18	18	18	10	0.8	0.8	0.8	0	4.88092	2.11026	1.68037	2.16185	3.51864	3.98898	2.52505	2.32021	2.95566	3.08687	1.2236	0.83573	0.724234	0.731428	1.13987	0.94295	0.782426	0.701191	0.80901	0.560044
S03	2	1	2	18.5988	11.8085	13.0674	15.705	13.3238	21.9512	47	50	35	59	1.14111	1.27778	0.594444	1.68778	2.98495	1.9272	1.98343	2.46423	2.95298	1.55375	0.578164	0.729963	0.860628	1.3512	1.92112	3.33332	2.71717	2.86329	2.18544	0.730544	1.27549	0.906943	0.674261	1.60362
S18	1	1	2	9.66362	8.21011	10.8896	10.2737	9.30629	57	61	51	45	40	0.0701754	-0.105263	-0.210526	-0.298246	1.60436	1.74395	1.72489	1.55419	1.67764	0.421169	0.439081	0.538257	0.471861	0.885491	3.80931	3.97182	3.20458	3.29376	1.89458	0.947055	0.94694	0.615171	0.874677	0.74327
S20	2	1	2	13.1707	7.4801	7.3939	9.71334	5.27366	27	72	81	88	87	1.66667	2	2.25926	2.22222	3.9014	1.53332	1.54519	1.58742	1.0087	2.04721	0.359965	0.276766	0.27943	0.142455	1.90572	4.25963	5.58301	5.68094	7.08087	0.644024	0.780006	0.524451	0.593912	0.447564
S23	2	1	2	29.8575	15.5986	17.1536	18.9005	18.7343	25	25	22.9167	14.5833	16.6667	0	-0.0833333	-0.416667	-0.333333	5.78882	1.94084	2.28872	3.05763	2.44255	3.16912	1.40171	1.31495	1.86613	1.97315	1.82663	1.38462	1.74053	1.63848	1.23789	0.704424	1.24557	0.611318	0.478269	1.32069
S29	1	1	2	26.6661	30.788	30.1706	28.7703	28.8308	39.5833	26.0417	34.375	23.9583	34.375	-0.342105	-0.131579	-0.394737	-0.131579	5.20997	2.72358	3.7721	4.83496	3.85352	2.32984	2.65211	2.34508	2.53409	2.44121	2.23619	1.02695	1.60852	1.90796	1.57853	0.718599	1.04563	1.08442	0.863088	0.827213
S32	3	1	2	12.4014	14.3903	13.8586	15.0387	14.9696	6.25	34.375	53.125	46.875	39.5833	4.5	7.5	6.5	5.33333	1.46611	1.70134	1.32386	1.88711	1.55785	1.30938	1.26171	0.63555	0.983174	0.800505	1.1197	1.34844	2.08301	1.9194	1.94608	0.595805	0.772617	0.513431	0.604981	0.509743
S36	2	1	2	24.0709	18.8688	19.8506	23.586	30.3901	16.6667	15.625	23.9583	16.6667	26.0417	-0.0625	0.4375	0	0.5625	4.77988	2.78859	2.52774	3.32966	4.37387	2.76659	1.98769	1.79391	2.58389	3.04719	1.72772	1.40293	1.40907	1.28862	1.43538	0.61671	0.995089	0.709931	0.719973	0.79057
S39	1	1	2	23.278	19.8614	18.1497	19.8186	19.6105	32	41	43	32	39	0.28125	0.34375	0	0.21875	3.53356	2.62696	2.46281	2.42231	2.87349	1.42988	0.937563	1.27649	1.29359	1.17572	2.47122	2.8019	1.92936	1.87256	2.44402	0.564288	0.761152	1.0095	0.71357	0.521335
S42	1	1	2	23.59	16.6723	18.0847	30.6478	29.3151	34.375	37.5	50	55.2083	45.8333	0.0909091	0.454545	0.606061	0.333333	3.39219	2.47466	3.00717	4.05232	2.53148	1.59378	1.19306	0.854545	1.15397	1.43916	2.1284	2.07421	3.51904	3.51165	1.759	0.605528	1.13349	0.637514	0.765264	0.509541
S44	3	1	2	33.7137	27.8893	20.2237	54.2092	51.604	4.16667	20.8333	25	18.75	23.5955	4	5	3.5	4.66292	8.88327	5.92945	4.10293	4.7403	7.05889	8.68822	3.21009	1.66653	6.03457	6.67201	1.02245	1.84713	2.46196	0.785524	1.05798	0.712765	0.727749	0.846256	0.633508	0.486763
S49	3	1	2	33.7854	20.6059	21.5697	43.1815	40.1431	14	31	38	44	29	1.21429	1.71429	2.14286	1.07143	7.94092	1.78847	1.6723	5.70722	3.62955	3.3504	1.76375	1.11669	3.16546	3.92432	2.37014	1.01401	1.49755	1.80297	0.924889	0.473589	0.771906	1.04991	0.898402	0.9246
S61	3	1	2	20.2435	18.6341	19.2469	25.1342	24.2533	12	27	19	14	21	1.25	0.583333	0.166667	0.75	3.70478	3.74732	5.08517	5.73668	5.59566	2.33012	2.24056	2.12427	3.66643	3.08887	1.58995	1.67249	2.39384	1.56465	1.81155	0.53343	0.586031	0.772639	0.45362	0.668932
S22	1	2	2	22.2067	27.6658	23.5433	31.632	31.8531	29	53	26	23	25	0.827586	-0.103448	-0.206897	-0.137931	4.4833	2.71542	2.78912	3.0487	3.04111	2.09918	1.54984	3.11979	2.66415	3.49462	2.13574	1.75206	0.894008	1.14434	0.870225	0.728344	0.728866	0.781823	0.537733	0.78008
S28	2	2	2	39.8142	53.5965	40.1901	37.0895	50.0808	15	3.26087	33	29	55.5556	-0.782609	1.2	0.933333	2.7037	8.60616	11.5279	7.09186	7.63728	11.7721	5.01614	6.20274	2.88471	2.84366	3.25742	1.71569	1.85851	2.45843	2.68573	3.61392	0.955609	1.26947	0.845604	0.60242	1.1212
S31	3	2	2	35.9182	15.6083	15.3422	14.7328	15.6579	11.4583	54.1667	65.625	51.0417	40.625	3.72727	4.72727	3.45455	2.54545	8.3002	1.30849	1.13102	1.60105	2.60643	5.48409	0.719794	0.601551	0.89956	0.959294	1.5135	1.81786	1.88017	1.77981	2.71703	0.678225	1.40539	1.00916	0.977809	0.83566
S37	1	2	2	24.066	16.7862	16.2692	22.0948	16.3329	29.1667	51.0417	48.9583	58.3333	55.2083	0.75	0.678571	1	0.892857	8.26258	1.72482	2.12805	3.25419	1.86232	2.19995	1.22811	0.707514	2.64847	0.984187	3.7558	1.40445	3.00778	1.22871	1.89224	0.739443	0.953115	0.784503	0.726535	1.20198
S38	3	2	2	25.0857	24.8265	27.6178	31.6089	36.9086	12.5	9.375	33.3333	11.4583	16.6667	-0.25	1.66667	-0.0833333	0.333333	4.89057	4.79954	5.60147	7.31037	8.99457	3.38131	1.98864	2.23195	4.2378	4.94984	1.44635	2.41347	2.50968	1.72504	1.81714	0.817007	0.769269	0.555979	0.708468	0.717742
S40	2	2	2	14.0166	18.2989	18.3405	23.3851	27.1879	15	29	48	20	13	0.933333	2.2	0.333333	-0.133333	2.91913	3.08105	2.94983	4.07369	4.56219	2.28766	1.4398	1.52625	2.36771	2.7545	1.27603	2.13992	1.93273	1.72052	1.65627	1.60839	1.13503	1.11226	1.11193	1.02524
S46	2	2	2	23.612	16.1355	22.5143	29.093	27.6858	25	74	57	44	67	1.96	1.28	0.76	1.68	4.3136	1.9631	3.17836	3.07766	1.87262	2.03998	0.462627	0.986892	1.94861	1.13726	2.11453	4.24338	3.22057	1.57941	1.64661	0.968075	0.743879	1.19736	0.965333	0.930111
S56	2	2	2	18.5863	14.4474	13.0249	21.307	23.7524	27	43	21	45	30	0.592593	-0.222222	0.666667	0.111111	4.61398	2.57257	1.58101	2.62757	3.48733	1.93925	2.18454	1.67453	2.14812	2.12382	2.37926	1.17763	0.944153	1.22319	1.64201	0.757463	0.948194	0.443458	0.61187	0.486877
S59	3	2	2	21.4845	19.2949	22.7214	23.7546	30.3285	1	12	11	0	7	11	10	-1	6	5.9795	3.17411	2.87823	3.54394	8.31329	4.61631	3.99094	4.81155	4.45706	6.43391	1.2953	0.795329	0.598192	0.795129	1.29211	0.888779	0.484814	0.723453	1.02526	0.836385
S67	1	2	2	45.4659	21.7636	20.8151	23.6137	28.3587	27	61	83	53	61	1.25926	2.07407	0.962963	1.25926	5.09859	3.75188	2.75264	2.79032	3.24852	3.7672	1.26717	0.796882	1.38928	1.73614	1.35342	2.96082	3.45426	2.00846	1.87112	0.627376	0.688903	1.07381	1.43969	0.597624
